# Supplementary material for: Genome sequencing with comprehensive variant calling identifies structural variants and repeat expansions in a large fraction of individuals with ataxia and/or neuromuscular disorders
Source: Front Neurol. 2023 May 18;14:1170005. doi: 10.3389/fneur.2023.1170005 (PMC10234573; doi:10.3389/fneur.2023.1170005)
Supplement: Supplementary file 1 [file Table_1.xlsx]

## Sheet: Blad1
Table S1. NMD gene list including STRs
NMD gene list v71.0	STR genes
AAAS	AR
AARS1	ATN1
AARS2	ATXN1
ABAT	ATXN2
ABCA1	ATXN3
ABCB7	ATXN7
ABCD1	ATXN8OS
ABHD12	ATXN10
ACAD9	BEAN1
ACADM	C9ORF72
ACADVL	CACNA1A
ACOX1	CNBP
ACP5	CSTB
ACTA1	DMPK
ACTB	FMR1
ACTN2	FXN
ADAMTS10	GIPC1
ADAR	GLS
ADCY5	HTT
ADGRG1	JPH3
ADGRG6	LRP12
ADPRS	NIPA1
ADSS1	NOP56
AFG3L2	PABPN1
AGL	PHOX2B
AGRN	RFC1
AGTPBP1	TBP
AHI1	XYLT1
AIFM1
AIMP1
ALDH18A1
ALDH3A2
ALDOA
ALG1
ALG11
ALG12
ALG14
ALG2
ALG3
ALG6
ALG8
ALG9
ALS2
AMPD2
ANG
ANO10
ANO3
ANO5
ANTXR2
ANXA11
AP1S2
AP4B1
AP4E1
AP4M1
AP4S1
AP5Z1
APP
APTX
AR
ARG1
ARL13B
ARMC9
ARSA
ASAH1
ASCC1
ASPA
ASXL1
ATCAY
ATL1
ATL3
ATM
ATN1
ATP13A2
ATP1A1
ATP1A2
ATP1A3
ATP2A1
ATP6AP1
ATP6V0A2
ATP7A
ATP7B
ATP8A2
ATXN1
ATXN10
ATXN2
ATXN3
ATXN7
ATXN8OS
AUH
B3GALNT2
B3GALT6
B3GAT3
B3GLCT
B4GALNT1
B4GALT1
B4GALT7
B4GAT1
B9D2
BAG3
BCAP31
BCKDHB
BCS1L
BEAN1
BICD2
BIN1
BRF1
BSCL2
C12orf65
C19orf12
C2CD3
C9orf72
CA8
CACNA1A
CACNA1E
CACNA1G
CACNA1S
CACNA2D2
CACNB4
CAMTA1
CAPN1
CAPN3
CASK
CAV3
CC2D2A
CCDC115
CCDC78
CCNF
CD59
CENPF
CEP104
CEP290
CEP41
CFL2
CHAT
CHCHD10
CHCHD2
CHKB
CHMP1A
CHMP2B
CHRNA1
CHRNB1
CHRND
CHRNE
CHRNG
CHST14
CHST3
CHST6
CHSY1
CIC
CILK1
CLCN1
CLCN2
CLN3
CLN5
CLN6
CLP1
CLPB
CNBP
CNTNAP1
COA7
COASY
COG1
COG4
COG5
COG6
COG7
COG8
COL12A1
COL13A1
COL4A1
COL4A2
COL6A1
COL6A2
COL6A3
COLQ
COQ2
COQ8A
COX10
COX15
COX20
COX6A1
CP
CPLANE1
CPOX
CPT1C
CPT2
CRB2
CRLF1
CRPPA
CRYAB
CSF1R
CSPP1
CSTB
CTBP1
CTC1
CTDP1
CTSA
CTSF
CWF19L1
CYP27A1
CYP2U1
CYP7B1
D2HGDH
DAB1
DAG1
DARS1
DARS2
DBH
DCAF17
DCTN1
DDB2
DDC
DDHD1
DDHD2
DDX59
DEGS1
DES
DGUOK
DHCR24
DHCR7
DHFR
DKC1
DLAT
DLD
DMD
DMPK
DNAJB2
DNAJB6
DNAJC12
DNAJC19
DNAJC5
DNAJC6
DNM2
DNMT1
DOK7
DOLK
DPAGT1
DPM1
DPM2
DPM3
DPYD
DST
DYNC1H1
DYSF
EARS2
EBF3
ECEL1
ECHS1
EGR2
EIF2B1
EIF2B2
EIF2B3
EIF2B4
EIF2B5
ELOVL4
ELP1
EMD
ENO3
ENTPD1
EPG5
EPM2A
ERCC1
ERCC2
ERCC3
ERCC4
ERCC5
ERCC6
ERCC8
ERLIN1
ERLIN2
ETFA
ETFB
ETFDH
ETHE1
EVC
EVC2
EXOSC3
EXOSC8
EXOSC9
EXT1
EXT2
FA2H
FAH
FAM126A
FAM20C
FARS2
FBLN5
FBN2
FBXO7
FGD4
FGF14
FGFR2
FGFR3
FHL1
FIG4
FKBP10
FKBP14
FKRP
FKTN
FLNB
FLNC
FLVCR1
FLVCR2
FMR1
FOLR1
FOXP2
FOXRED1
FTL
FUCA1
FUS
FUT8
FXN
FXR1
GAA
GALC
GALNT3
GAN
GARS1
GBA
GBA2
GBE1
GBF1
GCDH
GCH1
GDAP1
GFAP
GFM1
GFPT1
GIPC1
GJA1
GJB1
GJC2
GLA
GLB1
GLDN
GLE1
GLI3
GLRA1
GLRB
GLS
GM2A
GMPPA
GMPPB
GNAL
GNAO1
GNB4
GNE
GOSR2
GPAA1
GRID2
GRM1
GRN
GTF2H5
GTPBP2
GYG1
GYS1
HACE1
HADHA
HADHB
HARS1
HCFC1
HEPACAM
HEXA
HEXB
HIBCH
HINT1
HK1
HMBS
HMGCL
HNRNPA1
HNRNPDL
HPCA
HSD17B4
HSPB1
HSPB8
HSPD1
HSPG2
HTRA1
HTRA2
HTT
HYLS1
IARS2
IBA57
IFIH1
IGHMBP2
INF2
INPP5E
INPP5K
IRF2BPL
IRF6
ISCA2
ISCU
ISG15
ITGA7
ITM2B
ITPR1
IVD
JAM3
JPH3
KAT6B
KBTBD13
KCNA1
KCNA2
KCNC3
KCND3
KCNJ10
KCNJ2
KCNMA1
KCNQ2
KCTD17
KDM5C
KIAA0586
KIAA0753
KIAA1109
KIDINS220
KIF1A
KIF1C
KIF5A
KIF7
KLHL40
KLHL41
KLHL7
KMT2B
L1CAM
L2HGDH
LAMA2
LAMB1
LAMP2
LARGE1
LDB3
LDHA
LGI4
LITAF
LMNA
LMNB1
LMOD3
LMX1B
LPIN1
LRP12
LRP4
LRPPRC
LRRK2
LRSAM1
LYRM7
LYST
MACF1
MAGEL2
MAN1B1
MAOA
MAPK8IP3
MAPT
2023-03-01
2023-03-02
MATR3
MCM3AP
MCOLN1
MECR
MEF2C
MEGF10
MFN2
MGAT2
MICU1
MKS1
MLC1
MMACHC
MME
MMUT
MOGS
MORC2
MPDU1
MPI
MPLKIP
MPV17
MPZ
MRE11
MSTO1
MT-ATP6
MT-ATP8
MT-CO3
MT-ND1
MT-ND3
MT-ND4
MT-ND5
MT-ND6
MT-RNR1
MT-TC
MT-TK
MT-TL1
MTFMT
MTHFR
MTM1
MTMR2
MTTP
MUSK
MYBPC1
MYH2
MYH3
MYH7
MYH8
MYL1
MYMK
MYO18B
MYO9A
MYORG
MYOT
MYPN
NAGA
NALCN
NDRG1
NDUFA1
NDUFA10
NDUFAF1
NDUFAF2
NDUFAF3
NDUFAF5
NDUFAF6
NDUFS1
NDUFS2
NDUFS4
NDUFS7
NDUFS8
NDUFV1
NEB
NEFH
NEFL
NGF
NGLY1
NHLRC1
NIPA1
NKX2-1
NKX6-2
NOP56
NOTCH3
NPC1
NPC2
NPHP1
NPHP3
NT5C2
NTRK1
NUBPL
OCLN
OCRL
OFD1
OPA1
OPA3
OPHN1
OPTN
ORAI1
PABPN1
PACS2
PAFAH1B1
PAH
PANK2
PARK7
PAX6
PAX7
PCCA
PCCB
PCYT2
PDE10A
PDE2A
PDGFB
PDGFRB
PDHA1
PDHX
PDP1
PDYN
PET100
PEX1
PEX10
PEX11B
PEX12
PEX13
PEX14
PEX16
PEX19
PEX2
PEX26
PEX3
PEX5
PEX6
PEX7
PFKM
PFN1
PGAM2
PGAP2
PGAP3
PGK1
PGM1
PGM3
PHKA1
PHKB
PHOX2B
PHYH
PIEZO2
PIGA
PIGL
PIGN
PIGO
PIGT
PIGV
PINK1
PLA2G6
PLEC
PLEKHG5
PLOD1
PLOD2
PLP1
PMM2
PMP2
PMP22
PMPCA
PMPCB
PNKD
PNKP
PNPLA6
POLG
POLG2
POLH
POLR1C
POLR3A
POLR3B
POMGNT1
POMGNT2
POMK
POMT1
POMT2
POR
PPOX
PPP2R2B
PRDM12
PRG4
PRICKLE1
PRKAG2
PRKCG
PRKN
PRKRA
PRNP
PRPS1
PRRT2
PRX
PSAP
PSEN1
PSEN2
PTEN
PTF1A
PTPN11
PTRH2
PTRHD1
PTS
PUM1
PYCR2
PYGM
PYROXD1
QDPR
RAB39B
RAB7A
RAPSN
RARS1
RARS2
RBCK1
REEP1
REEP2
RELN
RETREG1
RFC1
RFT1
RIPK4
RNASEH2A
RNASEH2B
RNASEH2C
RNASET2
RNF170
RNF216
ROBO3
RORA
RPGRIP1L
RPS6KA3
RRM2B
RTN2
RXYLT1
RYR1
RYR3
SACS
SAMD9L
SAMHD1
SAR1B
SBF1
SBF2
SCARF2
SCLT1
SCN10A
SCN11A
SCN1A
SCN4A
SCN8A
SCN9A
SCO1
SCO2
SCP2
SCYL1
SDHA
SDHAF1
SDHB
SEC23B
SELENON
SEPSECS
SEPTIN9
SERAC1
SETX
SGCA
SGCB
SGCD
SGCE
SGCG
SH3TC2
SIGMAR1
SIL1
SKI
SLC12A6
SLC16A2
SLC17A5
SLC18A2
SLC18A3
SLC19A3
SLC1A3
SLC1A4
SLC20A2
SLC22A5
SLC25A1
SLC25A12
SLC25A19
SLC25A4
SLC25A46
SLC2A1
SLC30A10
SLC35A1
SLC35C1
SLC35D1
SLC39A14
SLC39A8
SLC52A2
SLC52A3
SLC5A7
SLC6A3
SLC6A8
SLC9A1
SLC9A6
SMAD3
SMAD4
SMN1
SMPD4
SNCA
SNORD118
SNX14
SOD1
SOX10
SPART
SPAST
SPEG
SPG11
SPG21
SPG7
SPR
SPTBN2
SPTLC1
SPTLC2
SQSTM1
SRD5A3
SSR4
ST3GAL5
STAC3
STIM1
STUB1
SUCLA2
SUCLG1
SUMF1
SUOX
SURF1
SYNE1
SYNGAP1
SYNJ1
SYT2
TACO1
TAF1
TANGO2
TARDBP
TBC1D23
TBK1
TBP
TCAP
TCTN1
TCTN2
TCTN3
TERT
TFG
TGFB2
TGFB3
TGFBR1
TGFBR2
TGM6
TH
THAP1
TIA1
TIMM8A
TINF2
TK2
TMEM106B
TMEM107
TMEM138
TMEM165
TMEM216
TMEM231
TMEM237
TMEM240
TMEM67
TNNI2
TNNT1
TNNT3
TNPO3
TOE1
TOR1A
TPK1
TPM2
TPM3
TPP1
TRAPPC11
TREM2
TREX1
TRIM2
TRIM32
TRIP4
TRPA1
TRPV4
TSEN15
TSEN2
TSEN34
TSEN54
TSFM
TTBK2
TTC19
TTN
TTPA
TTR
TUBA1A
TUBB2B
TUBB3
TUBB4A
TUSC3
TWNK
TXNDC15
TYMP
TYROBP
UBA1
UBA5
UBAP1
UBQLN2
UCHL1
USP18
VAC14
VAMP1
VAMP2
VAPB
VCP
VIPAS39
VLDLR
VMA21
VPS13A
VPS13B
VPS13D
VPS33B
VPS35
VPS53
VRK1
WARS1
WASHC5
WDR45
WDR45B
WDR73
WDR81
WFS1
WNK1
WWOX
XK
XPA
XPC
XPR1
XYLT1
XYLT2
YARS1
YY1
ZC4H2
ZFYVE26
ZMPSTE24
ZSWIM6
