# Supplementary material for: Genome sequencing with comprehensive variant calling identifies structural variants and repeat expansions in a large fraction of individuals with ataxia and/or neuromuscular disorders
Source: Front Neurol. 2023 May 18;14:1170005. doi: 10.3389/fneur.2023.1170005 (PMC10234573; doi:10.3389/fneur.2023.1170005)
Supplement: Supplementary file 2 [file Table_2.xlsx]

## Sheet: Blad1
Table S2. All pathogenic and likely pathogenic SNVs/INDELs in NMD genes (including ataxia) in the cohort
Individual	Age group	Phenotype group	Variant group	Variant type	Gene	HGVS Description	Aberration (protein)	ACMG classification	Zygosity	Diagnosis	OMIM ID	Inheritance pattern	Heredity
7	Pediatric	Hypotonia	SNV	Missense	RYR1	NM_000540.3:c.325C>T	p.Arg109Trp	4	Comp Het	Central core disease Minicore myopathy with external ophthalmoplegia Neuromuscular disease, congenital, with uniform type 1 fiber	117000 255320 117000	AR	Parents heterozygous carriers
			SNV	Nonsense		NM_000540.3:c.14833C>T	p.Arg4945*
15	Pediatric	Myopathy/Muscular dystrophy	SNV	Nonsense	LAMA2	NM_000426.4:c.7732C>T	p.Arg2578*	5	Hom	Muscular dystrophy, congenital, merosin deficient or partially deficient	607855	AR	NI
16	Pediatric	Neuropathy	SNV	Missense	AARS1	NM_001605.3:c.986G>A	p.Arg329His	4	Het	Charcot-Marie-Tooth disease, axonal, type 2N	613287	AD	NI
17	Adult	Myopathy/Muscular dystrophy	SNV	Missense	RYR1	NM_000540.3:c.3523G>A	p.Glu1175Lys	4	Comp Het	Central core disease Minicore myopathy with external ophthalmoplegia Neuromuscular disease, congenital, with uniform type 1 fiber	117000 255320 117000	AR	NI
			SNV	Missense		NM_000540.3:c.7093G>A	p.Gly2365Arg	4
			SNV	Missense		NM_000540.3:c.7373G>A	p.Arg2458His	4
18	Adult	Myopathy/Muscular dystrophy	SNV	Missense	FKRP	NM_024301.5:c.826C>A	p.Leu276Ile	5	Hom	Muscular dystrophy-dystroglycanopathy (limb-girdle), type C, 5	607155	AR	NI
23	Adult	Myopathy/Muscular dystrophy	SNV	Splice Site	CAPN3	NC_000015.9(NM_000070.3):c.1992+1G>T	Splice site(s) affected	5	Hom	Muscular dystrophy, limb-girdle, autosomal recessive 1	253600	AR	NI
26	Adult	Myopathy/Muscular dystrophy	SNV	Missense	SMCHD1	NM_015295.3:c.568A>C	p.Thr190Pro	4	Het	Fascioscapulohumeral muscular dystrophy 2, digenic	158901	DD	NI
31	Adult	Neuropathy	INDEL	Nonsense	MME	NM_000902.5:c.467del	p.Pro156Leu*14	4	Het	Charcot-Marie-Tooth disease, axonal, type 2T	617017	AD	NI
32	Pediatric	Myasthenia	SNV	Missense	ATP1A3	NM_152296.5:c.2443G>A	p.Glu815Lys	5	Het	Alternating hemiplegia of childhood 2	614820	AD	De novo
34	Adult	Spastic paraparesis	SNV	Nonsense	CAPN1	NM_005186.4:c.1005G>A	p.(Trp335*)	4	Comp Het	Spastic paraplegia 76, autosomal recessive	616907	AR	NI
				Splice Site		NC_000011.9(NM_005186.4):c.1605+5G>A	Splice site(s) affected	5					Inherited
35	Pediatric	Myopathy/Muscular dystrophy	SNV	Missense	FKRP	NM_024301.5:c.826C>A	p.Leu276Ile	5	Hom	Muscular dystrophy-dystroglycanopathy (limb-girdle), type C, 5	607155	AR	Parents heterozygous carriers
38	Adult	Myopathy/Muscular dystrophy	INDEL	Frameshift	TTN	NM_133378.4:c.77936_77948del	p.(Pro25979Glnfs*12)	4	Het	Tibial muscular dystrophy, tardive	600334	AD	NI
40	Pediatric	Elevated CK	SNV	Missense	FKRP	NM_024301.5:c.826C>A	p.Leu276Ile	5	Hom	Muscular dystrophy-dystroglycanopathy (limb-girdle), type C, 5	607155	AR	Parents heterozygous carriers
50	Adult	Spastic paraparesis	SNV	Missense	SPAST	NM_199436.2:c.1664A>G	p.(Asp555Gly)	4	Het	Spastic paraplegia	182601	AD	NI
53	Pediatric	Neuropathy	INDEL	Frameshift	NEFH	NM_021076.4:c.3057_3060dup	p.Ter1021GlufsTer43	4	Het	Charcot-Marie-Tooth disease, axonal, type 2CC	616924	AD	Inherited from symptomatic parent
67	Adult	Spastic paraparesis	SNV	Nonsense	CAPN1	NM_005186.4:c.1969G>T	p.Glu657*	4	Hom	Spastic paraplegia 76, autosomal recessive	616907	AR	NI
70	Pediatric	Spastic paraparesis	SNV	Missense	GLA	NM_000169.3:c.675C>A	p.His225Gln	4	Hem	Fabry disease	301500	XL	Inherited (de novo)
			SNV	Missense		NM_000169.3:c.676T>A	p.Trp226Arg	4
72	Pediatric	Arthrogryposis	SNV	Missense	ACTA1	NM_001100.4:c.145A>G	p.Met49Val	4	Het	Myopathy, actin, congenital Nemaline myopathy 3, autosomal dominant or recessive Nemaline myopathy 4, autosomal dominant	161800	AD	De novo
			SNV	Missense	TPM2	NM_003289.4:c.544A>G	p.Arg182Gly	3	Het		609285		De novo
76	Pediatric	Myopathy/Muscular dystrophy	SNV	Splice Site	DYSF	NC_000002.11(NM_003494.4):c.2810+1G>A	Splice site(s) affected	5	Hom	Muscular dystrophy, limb-girdle, autosomal recessive 2 Miyoshi muscular dystrophy 1 Myopathy, distal, with anterior tibial onset	253601 254130 606768	AR	NI
84	Pediatric	Myopathy/Muscular dystrophy	SNV	Frameshift	SGCB	NM_000232.5:c.1_2del	p.Met1	5	Comp Het	Muscular dystrophy, limb-girdle, autosomal recessive 4	604286	AR	Parents heterozygous carriers
			SNV	Missense		NM_000232.5:c.341C>T	p.Ser114Phe	4
89	Adult	Neuropathy	SNV	Nonsense	ABCD1	NM_000033.4:c.1784G>A	p.Trp595*	5	Hem	Adrenoleukodystrophy	300100	XL	NI
91	Adult	Myotonia	SNV	Other	CLCN1	NM_000083.3:c.264G>A	p.Val88=	4	Comp Het	Myotonia congenita, recessive	255700	AR	NI
			SNV	Missense		NM_000083.3:c.2680C>T	p.Arg894*	5
95	Adult	Myopathy/Muscular dystrophy	SNV	Missense	FKRP	NM_024301.5:c.826C>A	p.Leu276Ile	5	Hom	Muscular dystrophy-dystroglycanopathy (limb-girdle), type C, 5	607155	AR	NI
96	Adult	Myopathy/Muscular dystrophy	SNV	Frameshift	DOK7	NM_173660.5:c.1124_1127dup	p.Ala378Serfs*30	5	Comp Het	Myasthenic syndrome, congenital, 10	254300	AR	NI
			SNV	Missense		NM_173660.5:c.514G>A	p.Gly172Arg	3
97	Adult	Neuropathy	SNV	Nonsense	MTMR2	NM_016156.6:c.1011T>G	p.Tyr337*	4	Hom	Charcot-Marie-Tooth disease, type 4B1	601382	AR	NI
104	Adult	Spastic paraparesis	SNV	Splice site	PLP1	NC_000023.10(NM_000533.5):c.762+2T>C	Splice site(s) affected	4	Het	Pelizaeus-Merzbacher disease Spastic paraplegia 2, X-linked	312080 312920	XL	NI
106	Pediatric	Elevated CK	SNV	Missense	FKRP	NM_024301.5:c.826C>A	p.Leu276Ile	5	Hom	Muscular dystrophy-dystroglycanopathy (limb-girdle), type C, 5 Muscular dystrophy-dystroglycanopathy (congenital with brain and eye anomalies), type A, 5 Muscular dystrophy-dystroglycanopathy (congenital with or without mental retardation), type B, 5	607155 613153 606612	AR	NI
114	-	Arthrogryposis	SNV	Nonsense	LMX1B	NM_002316.4:c.325C>T	p.Gln109*	5	Het	Nail-patella syndrome	161200	AD	NI
130	Adult	Myopathy/Muscular dystrophy	SNV	Nonsense	GFPT1	NM_001244710.2:c.719G>A	p.(Trp240*)	5	Hom	Myasthenia, congenital, 12, with tubular aggregates	610542	AR	NI
131	Pediatric	Neuropathy	SNV	Missense	HINT1	NM_005340.7:c.334C>A	p.(His112Asn)	5	Hom	Neuromyotonia and axonal neuropathy, autosomal recessive	137200	AR	NI
133	Adult	Spastic paraparesis	INDEL	Frameshift	CAPN1	NM_005186.4:c.1129_1133del	p.(Arg377GlufsTer25)	4	Comp Het	Spastic paraplegia 76, autosomal recessive	616907	AR	NI
			SNV	Splice Site		NC_000011.9(NM_005186.4):c.1165+1G>A	Splice site(s) affected	5
137	Adult	Motor neuron disease	SNV	Missense	DYNC1H1	NM_001376.5:c.752G>A	p.(Arg251His)	4	Het	(Charcot-Marie-Tooth disease, axonal, type 20) (Mental retardation, autosomal dominant 13) Spinal muscular atrophy, lower extremity-predominant 1, AD	158600 614228 158600	AD	NI
139	Adult	Neuropathy	SNV	Missense	MPZ	NM_000530.8:c.293G>A	p.(Arg98His)	5	Het	Charcot-Marie-Tooth disease, type 1B	118200	AD	NI
143	Pediatric	Hypotonia	SNV	Missense	RYR1	NM_000540.3:c.14582G>A	p.(Arg4861His)	5	Het	Central core disease Minicore myopathy with external ophthalmoplegia Neuromuscular disease, congenital, with uniform type 1 fiber	117000 255320 117000	AD	De novo
						NM_000540.3:c.4747C>T (modifier)	p.(Arg1583Cys)	3					NI
150	Adult	Hypotonia	SNV	Missense	BICD2	NM_001003800.2:c.2239C>T	p.(Arg747Cys)	4	Het	Spinal muscular atrophy, lower extremity-predominant, 2A(2B), autosomal dominant	615290 615291	AD	NI
153	Adult	Arthrogryposis	SNV	Nonsense	TNNI2	NM_003282.4:c.466C>T	p.(Arg156*)	5	Het	Arthrogryposis, distal, type 2B1	601680	AD	NI
156	Adult	Myopathy/Muscular dystrophy	SNV	Nonsense	POGLUT1	NM_152305.3:c.205C>T	p.(Arg69*)	4	Comp Het	Muscular dystrophy, limb-girdle, autosomal recessive 21	617232	AR	NI
			SNV	Missense		NM_152305.3:c.292C>T	p.(Arg98Trp)	3
164	Adult	Neuropathy	SNV	Missense	TTR	NM_000371.4:c.148G>A	p.(Val50Met)	5	Het	Amyloidosis, hereditary, transthyretin-related	105210	AD	Inherited from symptomatic parent
174	Adult	Myopathy/Muscular dystrophy	SNV	Nonsense	NEB	NM_001164508.2:c.10951A>T	p.(Lys3651*)	4	Comp Het	Nemaline myopathy 2, autosomal recessive	256030	AR	NI
			SNV	Splice Site		NC_000002.11(NM_001164508.2):c.2523+1G>A	Splice site(s) affected	4					NI
180	Adult	Myopathy/Muscular dystrophy	SNV	Missense	FKRP	NM_024301.5:c.826C>A	p.(Leu276Ile)	5	Hom	Muscular dystrophy-dystroglycanopathy (congenital with brain and eye anomalies), type A, 5 Muscular dystrophy-dystroglycanopathy (congenital with or without mental retardation), type B, 5 Muscular dystrophy-dystroglycanopathy (limb-girdle), type C, 5	613153 606612 607155	AR	NI
181	Adult	Myopathy/Muscular dystrophy	SNV	Other	DYSF	NC_000002.11(NM_001130987.2):c.5785-824C>T	Intronic	4	Hom	Muscular dystrophy, limb-girdle, autosomal recessive 2 Miyoshi muscular dystrophy 1	253601 254130	AR	NI
184	Adult	Neuropathy	SNV	Splice Site	MME	NC_000003.11(NM_000902.5):c.1497+1G>A	Splice site(s) affected	5	Het	Charcot-Marie-Tooth disease, axonal, type 2T	617017	AD
187	Adult	Myopathy/Muscular dystrophy	SNV	Missense	SGCA	NM_000023.4:c.229C>T	p.(Arg77Cys)	5	Comp Het	Muscular dystrophy, limb-girdle, autosomal recessive 3	608099	AR	Parents heterozygous carriers
			SNV	Missense		NM_000023.4:c.739G>A	p.(Val247Met)	4
189	Adult	Myopathy/Muscular dystrophy	SNV	Missense	TIA1	NM_022173.4:c.1150G>A	p.(Glu384Lys)	5	Het	Welander distal myopathy	604454	AD	NI
190	Adult	Spastic paraparesis	SNV	Nonsense	CAPN1	NM_001198868.2:c.1969G>T	p.(Glu657*)	4	Hom	Spastic paraplegia 76, autosomal recessive	616907	AR	NI
199	-	Arthrogryposis	INDEL	Frameshift	GLE1	NM_001003722.2:c.1092dup	p.(Ala365Serfs*12)	5	Comp Het	Congenital arthrogryposis with anterior horn cell disease Lethal congenital contracture syndrome 1	611890 253310	AR	Parents heterozygous carriers
			SNV	Missense		NM_001003722.2:c.1750C>T	p.(Arg584Trp)	4
200	Pediatric	Ataxia	SNV	Missense	POLR3B	NM_018082.6:c.1244T>C	p.(Met415Thr)	3	Comp Het	Leukodystrophy, hypomyelinating, 8, with or without oligodontia and/or hypogonadotropic hypogonadism	614381	AR	Parents heterozygous carriers
			SNV	Missense		NM_018082.6:c.1580G>T	p.(Cys527Phe)	4
208	Adult	Myopathy/Muscular dystrophy	INDEL	Frameshift	SGCA	NM_000023.4:c.348_352dup	p.(Gln118Leufs*95)	5	Hom	Muscular dystrophy, limb-girdle, autosomal recessive 3	608099	AR	NI
214	Pediatric	Neuropathy	SNV		MT-ATP6			4	Homoplasmic	Hypertrophic cardiomyopathy		MITO	NI
218	Adult	Myopathy/Muscular dystrophy	SNV	Frameshift	SGCA	NM_000023.4:c.348_352dup	p.(Gln118Leufs*95)	5	Comp Het	Muscular dystrophy, limb-girdle, autosomal recessive 3	608099	AR	NI
			SNV	Missense		NM_000023.4:c.436G>C	p.(Glu146Gln)	3
221	Pediatric	Myopathy/Muscular dystrophy	SNV	Other	COL6A1	NC_000021.8(NM_001848.3):c.930+189C>T	Intronic	5	Het	Bethlem myopathy 1 Ullrich congenital muscular dystrophy 1	158810 254090	AD	De novo
232	Adult	Myopathy/Muscular dystrophy	SNV	Frameshift	CAPN3	NM_024344.2:c.550del	p.(Thr184Argfs*36)	5	Hom	Muscular dystrophy, limb-girdle, autosomal recessive 1	253600	AR	NI
233	Adult	Hypotonia	SNV	Missense	VCP	NM_007126.5:c.283C>T	p.(Arg95Cys)	5	Het	Charcot-Marie-Tooth disease, type 2Y Frontotemporal dementia and/or amyotrophic lateral sclerosis 6 Inclusion body myopathy with early-onset Paget disease and frontotemporal dementia 1	616687 613954 167320	AD	NI
238	Adult	Motor neuron disease	SNV	Missense	RYR1	NM_000540.3:c.1840C>T	p.(Arg614Cys)	5	Het	Malignant hyperthermia susceptibility 1	145600	AD	NI
241	Pediatric	Hypotonia	SNV	Splice Site	LAMA2	NC_000006.11(NM_000426.4):c.1027+1G>C	Splice site(s) affected	4	Hom	Muscular dystrophy, congenital, merosin deficient or partially deficient Muscular dystrophy, limb-girdle, autosomal recessive 23	607855 618138	AR	NI
244	Pediatric	Arthrogryposis	INDEL	Frameshift	PRG4	NM_005807.6:c.3462_3465del	p.(Thr1155Leufs*7)	4	Hom	Camptodactyly-arthropathy-coxa vara-pericarditis syndrome	208250	AR	NI
246	Adult	Neuropathy	SNV	Missense	MPZ	NM_000530.8:c.418T>A	p.(Ser140Thr)	5	Het	Charcot-Marie-Tooth disease, dominant intermediate D Charcot-Marie-Tooth disease, type 1B Charcot-Marie-Tooth disease, type 2I Charcot-Marie-Tooth disease, type 2J	607791 118200 607677 607736	AD	NI
249	Adult	Neuropathy	SNV	Missense	GJB1	NM_000166.6:c.491G>A	p.(Arg164Gln)	5	Hem	Charcot-Marie-Tooth neuropathy, X-linked dominant, 1	302800	XL	NI
250	Adult	Ataxia	INDEL	Frameshift	SETX	NM_015046.7:c.6848_6851del	p.(Thr2283Lysfs*32)	5	Het	Amyotrophic lateral sclerosis 4, juvenile Spinocerebellar ataxia, autosomal recessive, with axonal neuropathy 2	602433 606002	AD	NI
254	Adult	Neuropathy	SNV	Missense	TTR	NM_000371.4:c.148G>A	p.(Val50Met)	5	Het	Amyloidosis, hereditary, transthyretin-related (familial amyloid polyneuropathy (FAP))	105210	AD	NI
270	Adult	Spastic paraparesis	SNV	Missense	TFG	NM_006070.6:c.317G>A	p.(Arg106His)	5	Hom	?Spastic paraplegia 57, autosomal recessive	615658	AR	NI
275	Pediatric	Motor neuron disease	INDEL	Splice Site	COL6A3	NC_000002.11(NM_004369.4):c.6210+2del	Splice site(s) affected	5	Comp Het	Bethlem myopathy 1 Ullrich congenital muscular dystrophy 1	158810 254090	AR	De novo
			SNV	Missense		NM_004369.4:c.8168T>C	p.(Ile2723Thr)	3					Inherited (pat)
278	Adult	Neuropathy	SNV	Nonsense	SH3TC2	NM_024577.4:c.2710C>T	p.(Arg904*)	4	Comp Het	Charcot-Marie-Tooth disease, type 4C	601596	AR	Parents heterozygous carriers
			SNV	Nonsense		NM_024577.4:c.2860C>T	p.(Arg954*)	4
279	Adult	Myopathy/Muscular dystrophy	INDEL	Frameshift	ANO5	NM_213599.3:c.191dup	p.(Asn64Lysfs*15)	5	Comp Het	Muscular dystrophy, limb-girdle, autosomal recessive 12 Miyoshi muscular dystrophy 3 Gnathodiaphyseal dysplasia	611307 613319 166260	AR	NI
			SNV	Missense		NM_213599.3:c.2221T>C	p.(Ser741Pro)	3
281	Adult	Ataxia	SNV	Splice Site	POLR3A	NC_000010.10(NM_007055.4):c.1770+1G>T	Splice site(s) affected	5	Comp Het	Leukodystrophy, hypomyelinating, 7, with or without oligodontia and/or hypogonadotropic hypogonadism Wiedemann-Rautenstrauch syndrome	607694 264090	AR	NI
			SNV	Splice Site		NC_000010.10(NM_007055.4):c.1909+22G>A	Splice site(s) affected	5
283	-	Arthrogryposis	SNV	Nonsense	MUSK	NM_005592.4:c.790C>T	p.(Arg264*)	4	Hom	Fetal akinesia deformation sequence 1 Myasthenic syndrome, congenital, 9, associated with acetylcholine receptor deficiency	208150 616325	AR	NI
285	Adult	Myopathy/Muscular dystrophy	INDEL	Frameshift	SELENON	NM_020451.3:c.13_22dup	p.(Gln8Profs*78)	5	Comp Het	Muscular dystrophy, rigid spine, 1 Myopathy, congenital, with fiber-type disproportion	602771 255310	AR	Parents heterozygous carriers
			INDEL	Frameshift		NM_020451.3:c.1293del	p.(Leu431Phefs*63)	4
300	Adult	Myopathy/Muscular dystrophy	INDEL	Frameshift	DOK7	NM_173660.5:c.1124_1127dup	p.Ala378Serfs	5	Comp Het	Myasthenic syndrome, congenital, 10	254300	AR	NI
			INDEL	Frameshift		NM_173660.5:c.1263dup	p.Ser422Leufs	5
302	Adult	Myopathy/Muscular dystrophy	SNV	Other	COL6A1	NC_000021.8(NM_001848.3):c.930+189C>T	Intronic	5	Het	Bethlem myopathy 1 Ullrich congenital muscular dystrophy 1	158810 254090	AD	NI
304	Adult	Myopathy/Muscular dystrophy	SNV	Missense	FKRP	NM_024301.5:c.826C>A	p.(Leu276Ile)	5	Hom	Muscular dystrophy-dystroglycanopathy (congenital with brain and eye anomalies), type A, 5 Muscular dystrophy-dystroglycanopathy (congenital with or without impaired intellectual development), type B, 5 Muscular dystrophy-dystroglycanopathy (limb-girdle), type C, 5	613153 606612 607155	AR	NI
306	Pediatric	Neuropathy	SNV	Missense	OPA1	NM_130837.3:c.1262G>A	p.(Arg421Gln)	4	Hom	Behr syndrome	210000	AR	NI
307	Adult	Myopathy/Muscular dystrophy	SNV	Missense	TIA1	NM_022037.4:c.1117G>A	p.(Glu373Lys)	5	Het	Welander distal myopathy	604454	AD	NI
309	Adult	Ataxia	SNV	Missense	GBE1	NM_000158.4:c.1571G>A	p.(Arg524Gln)	5	Comp Het	Polyglucosan body disease, adult form	263570	AR	Parents heterozygous carriers
			SNV	Splice Site		NC_000003.11(NM_000158.4):c.691+2T>C	Splice site(s) affected	5
322	Pediatric	Hypotonia	SNV	Missense	PTPN11	NM_001330437.2:c.1522A>G	p.(Met508Val)	4	Het	Noonan syndrome 1	163950	AD	NI
341	Adult	Neuropathy	SNV	Start lost	MPZ	NM_000530.8:c.1A>G	p.(Met1?)	4	Het	Charcot-Marie-Tooth disease, dominant intermediate D (type 1B, 2I and 2J) +and more	607791	AD	Inherited from symptomatic parent
343	Pediatric	Spastic paraparesis	SNV	Missense	BSCL2	NM_001130702.2:c.269C>T	p.(Ser90Leu)	5	Het	Neuropathy, distal hereditary motor, type VC Silver spastic paraplegia syndrome	619112 270685	AD	De novo
344	Pediatric	Myopathy/Muscular dystrophy	SNV	Missense	COL6A1	NM_001848.3:c.877G>A	p.(Gly293Arg)	5	Het	Bethlem myopathy 1 Ullrich congenital muscular dystrophy 1	158810 254090	AD	NI
349	Pediatric	Elevated CK	SNV	Splice Site	CAPN3	NC_000015.9(NM_024344.2):c.1193+2T>C	Splice site(s) affected	4	Comp Het	Muscular dystrophy, limb-girdle, autosomal recessive 1	253600	AR	Parents heterozygous carriers
			INDEL	Frameshift		NM_024344.2:c.2362_2363delinsTCATCT	p.(Arg788Serfs*14)	5
350	Pediatric	Arthrogryposis	SNV	Other	CHRNG	NC_000002.11(NM_005199.5):c.351-9T>C	Splice site(s) affected	5	Comp Het	Escobar syndrome Multiple pterygium syndrome, lethal type	265000 253290	AR	Parents heterozygous carriers
			INDEL	Frameshift		NM_005199.5:c.401_402del	p.(Pro134Argfs*43)	5
365	Adult	Spastic paraparesis	SNV	Missense	CYP7B1	NM_004820.5:c.1456C>T	p.(Arg486Cys)	4	Comp Het	Spastic paraplegia 5A, autosomal recessive	270800	AR	NI
			INDEL	Other		NM_004820.5:c.945_947dup	p.(Ala317dup)	3
374	Pediatric	Hypotonia	SNV	Missense	COL6A1	NM_001848.3:c.850G>A	p.(Gly284Arg)	5	Het	Bethlem myopathy 1 Ullrich congenital muscular dystrophy 1	158810 254090	AD	De novo
382	Adult	Myopathy/Muscular dystrophy	SNV	Missense	GARS1	NM_002047.4:c.1660G>A	p.(Asp554Asn)	4	Het	Charcot-Marie-Tooth disease, type 2D Neuronopathy, distal hereditary motor, type VA	601472 600794	AD	NI
386	Adult	Myopathy/Muscular dystrophy	SNV	Missense	FKRP	NM_024301.5:c.826C>A	p.(Leu276Ile)	5	Hom	Muscular dystrophy-dystroglycanopathy (limb-girdle), type C, 5	607155	AR	NI
390	Pediatric	Myopathy/Muscular dystrophy	SNV	Missense	COL6A1	NM_001848.2:c.375G>C	p.(Lys125Asn)	4	Het	Bethlem myopathy 1 Ullrich congenital muscular dystrophy 1	158810 254090	AD	De novo
402	Adult	Neuropathy	SNV	Missense	RYR1	NM_000540.3:c.7063C>T	p.(Arg2355Trp)	4	Het	Central core disease Minicore myopathy with external ophthalmoplegia Neuromuscular disease, congenital, with uniform type 1 fiber	117000 255320 117000	AD	NI
405	Adult	Myotonia	SNV	Missense	SCN4A	NM_000334.4:c.2411C>T	p.(Ser804Phe)	5	Het	Myotonia congenita, atypical, acetazolamide-responsive Paramyotonia congenita	608390 168300	AD	NI
406	Adult	Hypotonia	SNV	Missense	SOD1	NM_000454.5:c.255G>C	p.(Leu85Phe)	5	Het	Amyotrophic lateral sclerosis 1	105400	AD	NI
409	Adult	Neuropathy	INDEL	Frameshift	FGD4	NM_139241.3:c.999_1000del	p.(Lys334Asnfs*22)	4	Hom	Charcot-Marie-Tooth disease, type 4H	609311	AR	NI
417	Pediatric	Hypotonia	INDEL	Other	ACTA1	NM_001100.4:c.275_277del	p.(Phe92del)	4	Het	Myopathy, actin, congenital	161800	AD	De novo
420		Arthrogryposis	SNV	Splice Site	GLE1	NC_000009.11(NM_001003722.2):c.433-10A>G	Splice site(s) affected	5	Comp Het	Congenital arthrogryposis with anterior horn cell disease Lethal congenital contracture syndrome 1	611890 253310	AR	NI
			SNV	Missense		NM_001003722.2:c.1493C>G	p.(Ala498Gly)	3
421	Adult	Myopathy/Muscular dystrophy	SNV	Missense	COL6A3	NM_004369.4:c.7447A>G	p.(Lys2483Glu)	4	Hom	Bethlem myopathy 1 Ullrich congenital muscular dystrophy 1	158810 254090	AR	NI
424	Pediatric	Dyskinesia/dystonia/chorea	INDEL	Frameshift	PRRT2	NM_145239.3:c.649dup	p.(Arg217Profs*8)	5	Het	Episodic kinesigenic dyskinesia 1	128200	AD	Inherited from healthy parent - incomplete penetrance
427	Adult	Hypotonia	SNV	Missense	RYR1	NM_000540.3:c.487C>T	p.(Arg163Cys)	5	Het	Central core disease	117000	AD	NI
429	Pediatric	Ataxia	SNV	Missense	POLR3B	NM_018082.6:c.1244T>C	p.(Met415Thr)	3	Comp Het	Leukodystrophy, hypomyelinating, 8, with or without oligodontia and/or hypogonadotropic hypogonadism	614381	AR	Parents heterozygous carriers
			SNV	Missense		NM_018082.6:c.1580G>T	p.(Cys527Phe)	4
440	Adult	Myopathy/Muscular dystrophy	INDEL	Frameshift	CAPN3	NM_024344.2:c.1160_1173del	p.(Leu387Hisfs*2)	4	Comp Het	Muscular dystrophy, limb-girdle, autosomal recessive 1	253600	AR	Parents heterozygous carriers
			SNV	Missense		NM_024344.2:c.1468C>T	p.(Arg490Trp)	5
447	Pediatric	Other	SNV	Missense	RYR1	NM_000540.3:c.6617C>G	p.(Thr2206Arg)	5	Het	Malignant hyperthermia susceptibility 1	145600	AD	Inherited from symptomatic parent
449	Pediatric	Arthrogryposis	INDEL	Frameshift	ZC4H2	NM_018684.4:c.22_23del	p.(Met8Valfs*7)	4	Het	Wieacker-Wolff syndrome, female-restricted	301041	XL	De novo
452	Pediatric	Spastic paraparesis	SNV	Missense	KIF1A	NM_004321.8:c.499C>T	p.(Arg167Cys)	4	Het	Spastic paraplegia 30, autosomal dominant	610357	AD	NI
454	Adult	Myopathy/Muscular dystrophy	SNV	Missense	MYH7	NM_000257.4:c.5615A>C	p.(Gln1872Pro)	4	Comp Het	Laing distal myopathy (AD) Myopathy, myosin storage, autosomal dominant Myopathy, myosin storage, autosomal recessive Scapuloperoneal syndrome, myopathic type (AD)	160500 608358 255160 181430	AR	NI
			SNV	Missense		NM_000257.4:c.2786A>C	p.(Glu929Gly)	3
455	Adult	Myotonia	SNV	Missense	CLCN1	NM_000083.3:c.920T>C	p.(Phe307Ser)	5	Hom	Myotonia congenita, recessive	255700	AR	NI
471	Pediatric	Hypotonia	SNV	Nonsense	CAPN3	NM_000070.3:c.2242C>T	p.(Arg748*)	5	Comp Het	Muscular dystrophy, limb-girdle, autosomal recessive 1	253600	AR	Parents heterozygous carriers
			INDEL	Frameshift		NM_000070.3:c.550del	p.(Thr184Argfs*36)	5
495	Pediatric	Dyskinesia/dystonia/chorea	SNV	Missense	KIF1A	NM_004321.7:c.773C>T	p.(Thr258Met)	4	Het	NESCAV syndrome Spastic paraplegia 30, autosomal dominant	614255 610357	AD	De novo
496	Pediatric	Elevated CK	SNV	Missense	GMPPB	NM_013334.4:c.79G>C	p.(Asp27His)	4	Comp Het	Muscular dystrophy-dystroglycanopathy, type A (type B, type C)	615350 (615351, 615352)	AR	Parents heterozygous carriers
			SNV	Missense		NM_013334.4:c.859C>T	p.(Arg287Trp)	4
501	Pediatric	Neuropathy	SNV	Nonsense	ABHD12	NM_015600.5:c.1129A>T	p.(Lys377*)	4	Comp Het	Polyneuropathy, hearing loss, ataxia, retinitis pigmentosa, and cataract	612674	AR	Parents heterozygous carriers
			SNV	Missense		NM_015600.5:c.758C>G	p.(Thr253Arg)	4
502	Adult	Ataxia	SNV	Missense	ATM	NM_000051.4:c.487C>T	p.(Gln163*)	5	Comp Het	Ataxia-telangiectasia	208900	AR	NI
			SNV	Missense		NM_000051.4:c.3284G>C	p.(Arg1095Thr)	3
507	Adult	Myopathy/Muscular dystrophy	INDEL	Frameshift	TTN	NM_133378.4:c.77936_77948del	p.(Pro25979Glnfs*12)	5	Het	Cardiomyopathy, dilated, 1G Cardiomyopathy, familial hypertrophic, 9	604145 613765	AD	NI
513	Adult	Other	SNV	Missense	RYR1	NM_000540.3:c.1840C>T	p.(Arg614Cys)	5	Het	Malignant hyperthermia susceptibility 1	145600	AD	NI
517	Pediatric	Ataxia	SNV	Missense	CACNA1A	NM_001127222.2:c.1999G>A	p.(Glu667Lys)	4	Heterozygot	Episodic ataxia, type 2	108500	AD	NI
518	Pediatric	Dyskinesia/dystonia/chorea	SNV	Missense	SLC2A1	NM_006516.4:c.997C>T	p.(Arg333Trp)	5	Het	GLUT1 deficiency syndrome 1, infantile onset, severe GLUT1 deficiency syndrome 2, childhood onset	606777 612126	AD	NI
526	Pediatric	Neuropathy	INDEL	Other	GCH1	NM_000161.3:c.35_100del	p.(Lys12_Ser33del)	4	Het	Dystonia, DOPA-responsive	128230	AD	De novo
538	Pediatric	Elevated CK	SNV	Splice Site	DMD	NC_000023.10(NM_004006.2):c.1332-9A>G	c.1332-9A>G	4	Hem	Becker muscular dystrophy Duchenne muscular dystrophy	300376 310200	XL	De novo
543	Pediatric	Arthrogryposis	SNV	Missense	EBF3	NM_001005463.3:c.469C>T	p.(His157Tyr)	4	Het	Hypotonia, ataxia, and delayed development syndrome	617330	AD	De novo
544	Adult	Ataxia	SNV	Missense	CACNA1G	NM_018896.5:c.5144G>A	p.(Arg1715His)	5	Het	Spinocerebellar ataxia 42	616795	AD	NI
545	Adult	Neuropathy	SNV	Missense	GJB1	NM_000166.6:c.490C>T	p.(Arg164Trp)	5	Hem	Charcot-Marie-Tooth neuropathy, X-linked dominant, 1	302800	XL	NI
548	Adult	Myopathy/Muscular dystrophy	SNV	Missense	CAPN3	NM_000070.3:c.2393C>A	p.(Ala798Glu)	5	Comp Het	Muscular dystrophy, limb-girdle, autosomal recessive 1	253600	AR	NI
			INDEL	Frameshift		NM_000070.3:c.550del	p.(Thr184Argfs*36)	5
550	Adult	Myopathy/Muscular dystrophy	SNV	Splice Site	COL6A1	NC_000021.8(NM_001848.3):c.1120-2A>T	Splice site(s) affected	4	Het	Bethlem myopathy 1 Ullrich congenital muscular dystrophy 1	158810 254090	AD	NI
558	Pediatric	Elevated CK	SNV	Missense	GMPPB	NM_013334.4:c.79G>C	p.(Asp27His)	4	Comp Het	Muscular dystrophy-dystroglycanopathy, type A (type B, type C)	615350 (615351, 615352)	AR	Parents heterozygous carriers
			SNV	Missense		NM_013334.4:c.89A>G	p.(Asn30Ser)	3
559	Adult	Spastic paraparesis	SNV	Missense	RNASEH2B	NM_024570.4:c.529G>A	p.(Ala177Thr)	5	Hom	Aicardi-Goutieres syndrome 2	610181	AR	NI
563	Adult	Spastic paraparesis	SNV	Missense	SPAST	NM_199436.1:c.1100C>T	p.(Ser367Leu)	4	Het	Spastic paraplegia 4, autosomal dominant	182601	AD	NI
565	Pediatric	Hypotonia	INDEL	Frameshift	ETFDH	NM_001281737.2:c.1604del	p.(Asn535Metfs*57)	4	Comp Het	Glutaric acidemia IIC	231680	AR	Parents heterozygous carriers
			SNV	Missense		NM_001281737.2:c.487A>G	p.(Ser163Gly)	3
568	Pediatric	Hypotonia	SNV	Nonsense	MTMR2	NM_016156.5:c.1090C>T	p.(Arg364*)	5	Hom	Charcot-Marie-Tooth disease, type 4B1	601382	AR	NI
577	Adult	Hypotonia	SNV	Missense	MYH3	NM_002470.4:c.4952T>C	p.(Leu1651Pro)	3	Comp Het	Contractures, pterygia, and spondylocarpotarsal fusion syndrome 1B	618469	AR	NI
			SNV	Other		NC_000017.10(NM_002470.4):c.-9+1G>A	Splice site(s) affected	5
580	Pediatric	Myopathy/Muscular dystrophy	SNV	Splice Site	POMGNT1	NC_000001.10(NM_017739.4):c.1539+1G>A	Splice site(s) affected	5	Hom	Muscular dystrophy-dystroglycanopathy, type A (type B, type C)	253280 (613151, 613157)	AR	Parents heterozygous carriers
588	Adult	Myopathy/Muscular dystrophy	SNV	Missense	ACTN2	NM_001103.4:c.392T>C	p.(Leu131Pro)	4	Het	Myopathy, congenital with structured cores and Z-line abnormalities Myopathy, distal, 6, adult onset	618654 618655	AD	NI
589*	Adult	Neuropathy	SNV	Missense	MPZ	NM_000530.8:c.418T>A	p.(Ser140Thr)	4	Het	Charcot-Marie-Tooth disease, type 1B	118200	AD	NI
590	Adult	Ataxia	SNV	Missense	CACNA1A	NM_000068.4:c.4997G>A	p.(Arg1666His)	4	Het	Episodic ataxia, type 2	108500	AD	NI
591	Adult	Neuropathy	SNV	Missense	MPZ	NM_000530.8:c.418T>A	p.(Ser140Thr)	5	Het	Charcot-Marie-Tooth disease, dominant intermediate D Charcot-Marie-Tooth disease, type 1B Charcot-Marie-Tooth disease, type 2I Charcot-Marie-Tooth disease, type 2J	607791 118200 607677 607736	AD	NI
592	Pediatric	Hypotonia	SNV	Missense	NDUFS1	NM_005006.7:c.1071G>C	p.(Leu357Phe)	3	Comp Het	Mitochondrial complex I deficiency, nuclear type 5	618226	AR	Parents heterozygous carriers
			SNV	Missense		NM_005006.7:c.683T>C	p.(Val228Ala)	4
596	Adult	Myopathy/Muscular dystrophy	SNV	Missense	GNE	NM_005476.7:c.737G>A	p.(Arg246Gln)	5	Hom	Nonaka myopathy	605820	AR	NI
599	Adult	Myopathy/Muscular dystrophy	SNV	Missense	CAPN3	NM_000070.3:c.1117T>C	p.(Trp373Arg)	4	Hom	Muscular dystrophy, limb-girdle, autosomal recessive 1	253600	AR	NI
606	Adult	Ataxia	INDEL	Frameshift	CACNA1A	NM_000068.4:c.2834_2867del	p.(Ser945Ilefs*114)	4	Het	Episodic ataxia, type 2	108500	AD	NI
614	Adult	Ataxia	SNV	Slice Site	POLR3A	NC_000010.10(NM_007055.4):c.1909+22G>A	Splice site(s) affected	4	Comp Het	Leukodystrophy, hypomyelinating, 7, with or without oligodontia and/or hypogonadotropic hypogonadism Wiedemann-Rautenstrauch syndrome	607694 264090	AR	NI
			SNV	Missense		NM_007055.4:c.3655G>T	p.(Gly1219*)	4
627	Adult	Neuropathy	SNV	Missense	GAN	NM_022041.4:c.236C>T	p.(Ser79Leu)	4	Comp Het	Giant axonal neuropathy-1	256850	AR	NI
			SNV	Missense		NM_022041.4:c.944C>T	p.(Pro315Leu)	5
630	Adult	Spastic paraparesis	SNV	Splice Site	POLR3A	NC_000010.10(NM_007055.4):c.1909+22G>A	Splice site(s) affected	5	Comp Het	Leukodystrophy, hypomyelinating, 7, with or without oligodontia and/or hypogonadotropic hypogonadism Wiedemann-Rautenstrauch syndrome	607694 264090	AR	NI
			SNV	Missense		NM_007055.4:c.2381A>C	p.(Gln794Pro)	3
635	Adult	Myotonia	SNV	Missense	CLCN1	NC_000007.13(NM_000083.3):c.1649C>T	p.(Thr550Met)	4	Het	Myotonia congenita, dominant	160800	AD	NI
647	Adult	Myopathy/Muscular dystrophy	SNV	Missense	MTM1	NM_000252.3:c.566A>G	p.(Asn189Ser)	4	Hem	Myopathy, centronuclear, X-linked	310400	XL	NI
650	Adult	Myopathy/Muscular dystrophy	INDEL	Frameshift	DYSF	NM_003494.4:c.3115_3118dup	p.(Arg1040Profs*75)	5	Hom	Muscular dystrophy, limb-girdle, autosomal recessive 2 Miyoshi muscular dystrophy 1 Myopathy, distal, with anterior tibial onset	253601 254130 606768	AR	NI
654	Adult	Ataxia	SNV	Missense	GFAP	NM_002055.5:c.1100G>A	p.(Arg367Lys)	4	Het	Alexander disease	203450	AD	NI
668	Pediatric	Elevated CK	INDEL	Frameshift	DMD	NM_004006.3:c.1117del	p.(Glu373Lysfs*3)	4	Het	Duchenne muscular dystrophy Becker muscular dystrophy	310200 300376	XL	De novo
677	Adult	Spastic paraparesis	SNV	Missense	ABCD1	NM_000033.4:c.1697T>C	p.(Met566Thr)	4	Hem	Adrenoleukodystrophy Adrenomyeloneuropathy, adult	300100	XL	NI
681	Pediatric	Myopathy/Muscular dystrophy	SNV	Nonsense	DMD	NM_004006.3:c.4996C>T	p.(Arg1666*)	5	Het	Duchenne muscular dystrophy Becker muscular dystrophy	310200 300376	XL	De novo
690	Pediatric	Neuropathy	SNV	Missense	LITAF	NM_004862.4:c.334G>A	p.(Gly112Ser)	5	Het	Charcot-Marie-Tooth disease, type 1C	601098	AD	NI
706	Adult	Neuropathy	SNV	Nonsense	SH3TC2	NM_024577.4:c.2860C>T	p.(Arg954*)	5	Hom	Charcot-Marie-Tooth disease, type 4C	601596	AR	NI
707	Pediatric	Myotonia	INDEL	Frameshift	UBAP1	NM_001171201.1:c.473del	p.(Ser158Metfs*9)	4	Het	Spastic paraplegia 80, autosomal dominant	618418	AD	De novo
708	Pediatric	Hypotonia	SNV	Splice Site	COL12A1	NC_000006.11(NM_004370.6):c.8265+5G>A	Splice site(s) affected	4	Het	Bethlem myopathy 2	616471	AD	De novo
713	Pediatric	Hypotonia	SNV	Missense	COL6A1	NM_001848.3:c.1708G>A	p.(Ala570Thr)	3	Comp Het	Bethlem myopathy 1 Ullrich congenital muscular dystrophy 1	158810 254090	AD	NI
			SNV	Missense		NM_001848.3:c.621C>A	p.(His207Gln)	3
			SNV	Missense		NM_001848.3:c.895G>A	p.(Gly299Arg)	4
714	Adult	Neuropathy	SNV	Missense	SH3TC2	NM_024577.4:c.1585C>T	p.(Arg529Cys	4	Hom	Charcot-Marie-Tooth disease, type 4C	601596	AR	NI
721	-	Arthrogryposis	SNV	Splice Site	LGI4	NC_000019.9(NM_139284.3):c.458+4A>T	Splice site(s) affected	4	Hom	Arthrogryposis multiplex congenita 1, neurogenic, with myelin defect	617468	AR	NI
725	Adult	Myopathy/Muscular dystrophy	SNV	Nonsense	NOTCH3	NM_000435.3:c.6264C>A	p.(Cys2088*)	4	Het	Lateral meningocele syndrome	130720	AD	NI
729	Adult	Hypotonia	SNV	Missense	MYBPC1	NM_001254718.3:c.713T>G	p.(Leu238Arg)	5	Het	Myopathy, congenital, with tremor	618524	AD	NI
752	Adult	Neuropathy	SNV	Missense	BSCL2	NM_032667.6:c.263A>G	p.(Asn88Ser)	5	Het	Neuropathy, distal hereditary motor, type VC	619112	AD	NI
760	Adult	Myopathy/Muscular dystrophy	SNV	Missense	COL6A2	NM_001849.4:c.1861G>A	p.(Asp621Asn)	5	Het	Bethlem myopathy 1 Ullrich congenital muscular dystrophy 1	158810 254090	AD	NI
772	Adult	Elevated CK	INDEL	Frameshift	ANO5	NM_213599.3:c.191dup	p.(Asn64Lysfs*15)	5	Comp Het	Muscular dystrophy, limb-girdle, autosomal recessive 12 Miyoshi muscular dystrophy 3 Gnathodiaphyseal dysplasia	611307 613319 166260	AR	NI
			SNV	Missense		NM_213599.3:c.2272C>T	p.(Arg758Cys)	5
773	Adult	Myopathy/Muscular dystrophy	SNV	Missense	TIA1	NM_022173.4:c.1150G>A	p.(Glu384Lys)	5	Het	Welander distal myopathy	604454	AD	NI
789	Pediatric	Hypotonia	SNV	Nonsense	NDRG1	NM_001374844.1:c.442C>T	p.(Arg148*)	5	Hom	Charcot-Marie-Tooth disease, type 4D	601455	AR	NI
803	Adult	Myopathy/Muscular dystrophy	SNV	Missense	RYR1	NM_000540.3:c.325C>T	p.(Arg109Trp)	5	Comp Het	Central core disease Minicore myopathy with external ophthalmoplegia Neuromuscular disease, congenital, with uniform type 1 fiber	117000 255320 117000	AR	NI
			SNV	Nonsense		NM_000540.3:c.6721C>T	p.(Arg2241*)	5					NI
813	Pediatric	Elevated CK	INDEL	Frameshift	ANO5	NM_213599.3:c.191dup	p.(Asn64Lys*15)	5	Comp Het	Muscular dystrophy, limb-girdle, autosomal recessive 12 Miyoshi muscular dystrophy 3 Gnathodiaphyseal dysplasia	611307 613319 166260	AR	Father carrier of both variants
			SNV	Missense		NM_213599.3:c.2272C>T	p.(Arg758Cys)	5					Inherited
819	Pediatric	Hypotonia	SNV	Missense	IFIH1	NM_022168.4:c.2336G>A	p.(Arg779His)	4	Het	Aicardi-Goutieres syndrome 7 Singleton-Merten syndrome 1	615846 182250	AD	Inherited from healthy parent - incomplete penetrance
823	Adult	Ataxia	SNV	Nonsense	KIF1A	NM_001244008.2:c.4084C>T	p.(Arg1362*)	4	Het	NESCAV syndrome Spastic paraplegia 30, autosomal dominant	614255 610357	AD	NI
842	Adult	Myopathy/Muscular dystrophy	SNV	Missense	TIA1	NM_022173.4:c.1150G>A	p.(Glu384Lys)	5	Het	Welander distal myopathy	604454	AD	NI
843	Adult	Myopathy/Muscular dystrophy	INDEL	Splice Site	DNM2	NC_000019.9(NM_004945.4):c.1873_1881+8del	Splice site(s) affected	4	Het	Centronuclear myopathy 1 Charcot-Marie-Tooth disease, axonal type 2M	160150 606482	AD	NI
851	Adult	Myopathy/Muscular dystrophy	INDEL	Frameshift	DYSF	NM_003494.4:c.4200dup	p.(Ile1401Hisfs*8)	5	Hom	Muscular dystrophy, limb-girdle, autosomal recessive 2 Miyoshi muscular dystrophy 1 Myopathy, distal, with anterior tibial onset	253601 254130 606768	AR	NI
*Also carrier of a structural variant (duplication) in PMP22 causing neuropathy, recurrent, with pressure palsies (HNPP).
CK, creatine kinase; INDEL, insertions-deletions; SNV, single nucleotide variants; SV, structural variants; Hem, hemizygous; Het, heterozygous; Hom, homozygous; Comp, compound; NI, not investigated; AD, autosomal dominant; AR, autosomal recessive; XL, X-linked; DD, digenic inheritance; MITO, mitochondrial inheritance
