# Supplementary material for: Genome sequencing with comprehensive variant calling identifies structural variants and repeat expansions in a large fraction of individuals with ataxia and/or neuromuscular disorders
Source: Front Neurol. 2023 May 18;14:1170005. doi: 10.3389/fneur.2023.1170005 (PMC10234573; doi:10.3389/fneur.2023.1170005)
Supplement: Supplementary file 3 [file Table_3.xlsx]

## Sheet: Sheet1
Table S3. All VUS SNVs/INDELs in NMD genes (including ataxia) in the cohort
Individual	Age group	Phenotype group	Variant group	Variant type	Gene	HGVS Description	Aberration (protein)	ACMG classification	Zygosity	Diagnosis	MIM ID	Inheritance pattern	Heredity
4	Pediatric	Elevated CK	SNV	Missense	SGCA	NM_000023.4:c.661C>T	p.Arg221Cys	3	Hom	Muscular dystrophy, limb-girdle, autosomal recessive 3	608099	AR	NI
19	Adult	Myopathy/Muscular dystrophy	SNV	Missense	POMT1	NM_001077365.2:c.247G>A	p.Asp83Asn	3	Het	Muscular dystrophy-dystroglycanopathy (congenital with brain and eye anomalies), type A (type B, type C)	236670 (613155, 609308)	AR	NI
20	Adult	Dyskinesia/dystonia/chorea	SNV	Missense	ADCY5	NM_183357.3:c.2165G>A	p.Arg722His	3	Het	Dyskinesia with orofacial involvement, autosomal dominant	606703	AD	NI
21	Adult	Myopathy/Muscular dystrophy	SNV	Missense	COL6A1	NM_001848.2:c.281G>T	p.Ser94Ile	3	Hom	Bethlem myopathy 1 Ullrich congenital muscular dystrophy 1	158810 254090	AR	NI
39	Adult	Myopathy/Muscular dystrophy	SNV	Missense	RYR1	NM_000540.3:c.10097G>A	p.Arg3366His	3	Comp Het	Central core disease Minicore myopathy with external ophthalmoplegia Neuromuscular disease, congenital, with uniform type 1 fiber	117000 255320 117000	AR	NI
				Missense		NM_000540.3:c.11798A>G	p.Tyr1571Val	3
				Missense		NM_000540.3:c.4711A>G	p.Ile1571Val	3
				Splice Site		NC_000019.9(NM_000540.3):c.9123-1G>C	Splice site(s) affected	3
45	Adult	Myopathy/Muscular dystrophy	INDEL	Nonsense	TTN	NM_133378.4:c.12220del	p.Leu4074Ser*34	3	Comp Het	Tibial muscular dystrophy, tardive Myopathy, proximal, with early respiratory muscle involvement Cardiomyopathy	600334 603689 604145	AD	NI
			SNV	Missense		NM_133378.4:c.3241G>A	p.Ala1081Thr
58	Adult	Neuropathy	SNV	Missense	PDK3	NM_005391.5:c.485G>A	p.Arg162His	3	Hem	?Charcot-Marie-Tooth disease, X-linked dominant, 6	300905	XL	NI
61	Adult	Myopathy/Muscular dystrophy	SNV	Missense	VCP	NM_007126.5:c.1106T>C	p.Ile369Thr	3	Het	Inclusion body myopathy with early-onset Paget disease and frontotemporal dementia 1 Frontotemporal dementia and/or amyotrophic lateral sclerosis 6	167320 613954	AD	NI
62	Pediatric	Myopathy/Muscular dystrophy	SNV	Missense	COL6A2	NM_001849.4:c.928G>T	p.Gly310Cys	3	Het	Bethlem myopathy 1 Ullrich congenital muscular dystrophy 1	158810 254090	AD	NI
78	Adult	Neuropathy	SNV	Missense	SH3TC2	NM_024577.4:c.2288T>C	p.Leu763Leu	3	Hom	Charcot-Marie-Tooth disease, type 4C	601596	AR	NI
87	Adult	Myopathy/Muscular dystrophy	SNV	Missense	DMD	NM_004006.3:c.4847C>G	p.Ala1616Gly	3	Hem	Duchenne muscular dystrophy Becker muscular dystrophy	310200 300376	XL	NI
100	Pediatric	Arthrogryposis	SNV	Missense	ECEL1	NM_004826.4:c.2228G>T	p.Arg743Met	3	Comp Het	Arthrogryposis, distal, type 5D	615065	AR	Parents heterozygous carriers
			SNV	Missense		NM_004826.4:c.494T>C	p.Leu165Pro	3
111	Pediatric	Hypotonia	SNV	Missense	SCN4A	NM_000334.4:c.3539A>G	p.Asn1180Ser	3	Hom	Myasthenic syndrome, congenital, 16	614198	AR	NI
116	Pediatric	Hypotonia	SNV	Missense	TP63	NM_003722.5:c.2006G>A	p.Arg669His	3	Het	Many different AD TP63-related conditions	*603273	AD	NI
127	Pediatric	Myopathy/Muscular dystrophy	INDEL	Missense	NEB	NM_001164508.2:c.19285_19286delinsAA	p.Ala6429Asn	3	Comp Het	Arthrogryposis multiplex congenita 6 Nemaline myopathy 2, autosomal recessive	619334 256030	AR	Parents heterozygous carriers
			SNV	Missense		NM_001164508.2:c.23378T>C	p.Met7793Thr	3
138	Adult	Neuropathy	INDEL	Other	LRSAM1	NM_138361.5:c.2104_2133dup	p.(Pro702_711Glndup)	3	Het	Charcot-Marie-Tooth disease, axonal, type 2P	614436	AD	NI
145	Adult	Neuropathy	SNV	Splice Site	MME	NC_000003.11(NM_000902.5):c.856-2A>G	Splice site(s) affected	4	Het	Charcot-Marie-Tooth disease, axonal, type 2T	617017	AD	NI
146	Adult	Neuropathy	SNV	Missense	MFN2	NM_014874.4:c.1759C>T	p.(Pro587Ser)	3	Het	Charcot-Marie-Tooth disease, axonal, type 2A2A	609260	AD	NI
160	Pediatric	Myopathy/Muscular dystrophy	INDEL	Missense	CLCN1	NM_000083.3:c.1003_1004delinsTT	p.(Thr335Phe)	3	Het	Myotonia congenita, dominant	160800	AD	Inherited from symptomatic parent
163	Adult	Hypotonia	SNV	Missense	SYNE1	NM_182961.4:c.21469C>T	p.(Arg7157Cys)	3	Het	Emery-Dreifuss muscular dystrophy 4, autosomal dominant	612998	AD	NI
166	Adult	Motor neuron disease	SNV	Missense	FHL1	NM_001449.4:c.385T>G	p.(Cys129Gly)	3	Het	Reducing body myopathy, X-linked 1b, with late childhood or adult onset	300718	XL	NI
177	Adult	Myotonia	SNV	Missense	COL6A2	NM_001849.4:c.1846G>A	p.(Val616Met)	3	Het	Bethlehem myopathy 1	158810	AD	NI
195	Adult	Myopathy/Muscular dystrophy	SNV	Missense	MYH7	NM_000257.4:c.2786A>G	p.(Glu929Gly)	3	Comp Het	Myopathy, myosin storage, autosomal dominant Myopathy, myosin storage, autosomal recessive	608358 255160	AR	Inherited
			SNV	Missense		NM_000257.4:c.5615A>C	p.(Gln1872Pro)	4					De novo
196	Pediatric	Myopathy/Muscular dystrophy	SNV	Missense	MSTO1	NM_018116.4:c.651C>G	p.(Phe217Leu)	3	Comp Het	Myopathy, mitochondrial, and ataxia	617675	AR	NI
			SNV	Frameshift		NM_018116.4:c.777_807del	p.(Thr260Valfs*12)	3
201	Adult	Ataxia	SNV	Missense	SPTBN2	NM_006946.4:c.3761A>G	p.(Asp1254Gly)	3	Het	Spinocerebellar ataxia 5	600224	AD	NI
203	Adult	Myopathy/Muscular dystrophy	SNV	Missense	FHL1	NM_001159699.2:c.665A>C	p.Gln222Pro (p.(Gln206Pro))	3	Hem	Emery-Dreifuss muscular dystrophy 6, X-linked Scapuloperoneal myopathy, X-linked dominant	300696 300695	XL	NI
206	Pediatric	Myopathy/Muscular dystrophy	INDEL	Other	SGCD	NM_000337.6:c.583_609del	p.(Ser195_Glu203del)	3	Hom	Muscular dystrophy, limb-girdle, autosomal recessive 6	601287	AR	NI
231	Pediatric	Hypotonia	SNV	Missense	SYNE1	NM_182961.4:c.24421G>T	p.(Asp8141Tyr)	3	Het	Emery-Dreifuss muscular dystrophy 4, autosomal dominant	612998	AD	NI
253	Pediatric	Hypotonia	SNV	Missense	DYNC1H1	NM_001376.5:c.11689G>A	p.(Gly3897Arg)	3	Het	Charcot-Marie-Tooth disease, axonal, type 20 Mental retardation, autosomal dominant 13 Spinal muscular atrophy, lower extremity-predominant 1, AD	614228 614563 158600	AD	NI
255	Pediatric	Arthrogryposis	SNV	Splice Site	VPS33B	NC_000015.9(NM_018668.5):c.498+4A>G	Splice site(s) affected	3	Hom	Arthrogryposis, renal dysfunction, and cholestasis 1	208085	AR	Parents heterozygous carriers
269	Adult	Neuropathy	SNV	Missense	SAMD9L	NM_152703.5:c.2915T>C	p.(Ile972Thr)	3	Comp Het	Ataxia-pancytomenia syndrome	159550	AD	NI
			SNV	Nonsense		NM_152703.5:c.3229C>T	p.(Arg1077*)	3
274	Adult	Arthrogryposis	SNV	Missense	PIEZO2	NM_022068.4:c.1420G>A	p.(Glu474Lys)	3	Het	Arthrogryposis, distal, type 3 Arthrogryposis, distal, type 5	114300 108145	AD	NI
276	Adult	Myopathy/Muscular dystrophy	SNV	Missense	FLNC	NM_001127487.2:c.6881G>A	p.(Gly2294Asp)	3	Het	Myopathy, distal, 4 Myopathy, myofibrillar, 5 Cardiomyopathy, familial restrictive 5	614065 609524 617047	AD	NI
292	Pediatric	Neuropathy	SNV	Missense	MFN2	NM_014874.4:c.2232G>T	p.(Glu744Asp)	3	Het	Charcot-Marie-Tooth disease, axonal, type 2A2A	609260	AD	Inherited from healthy parent
315	Adult	Ataxia	SNV	Missense	CWF19L1	NM_018294.6:c.1165A>G	p.(Lys389Glu)	3	Hom	Spinocerebellar ataxia, autosomal recessive 17	616127	AR	NI
320	Adult	Ataxia	INDEL	Frameshift	SETX	NM_015046.7:c.6848_6851del	p.(Thr2283Lysfs*32)	5	Het	Spinocerebellar ataxia, autosomal recessive, with axonal neuropathy 2	606002	AD	NI
327	Pediatric	Elevated CK	SNV	Missense	DMD	NM_004006.3:c.2330T>C	p.(Leu777Pro)	3	Hem	Duchennes muskeldystrofi (OMIM #310200) Beckers muskeldystrofi (OMIM #300376)	310200 300376	XL	NI
335	Adult	Myopathy/Muscular dystrophy	SNV	Splice Site	CAPN3	NC_000015.9(NM_000070.3):c.1536+3A>T	Splice site(s) affected	3	Het	Muscular dystrophy, limb-girdle, autosomal dominant 4	618129	AD	NI
336	Adult	Neuropathy	SNV	Missense	DYNC1H1	NM_001376.5:c.818A>G	p.(Gln273Arg)	3	Het	Charcot-Marie-Tooth disease, axonal, type 2O Intellectual developmental disorder, autosomal dominant 13 Spinal muscular atrophy, lower extremity-predominant 1, AD	614228 614563 158600	AD	NI
339	Adult	Neuropathy	SNV	Missense	DYNC1H1	NM_001376.4:c.12592C>T	p.(Pro4198Ser)	3	Het	Charcot-Marie-Tooth disease, axonal, type 2O Intellectual developmental disorder, autosomal dominant 13 Spinal muscular atrophy, lower extremity-predominant 1, AD	614228 614563 158600	AD	NI
356	Adult	Ataxia	SNV	Missense	ELOVL4	NM_022726.4:c.617C>A	p.(Pro206Gln)	3	Het	Spinocerebellar ataxia 34	133190	AD	NI
363	Adult	Neuropathy	SNV	Splice Site	MPZ	NC_000001.10(NM_000530.8):c.646-3C>G	Splice site(s) affected	3	Het	Charcot-Marie-Tooth disease, dominant intermediate D Charcot-Marie-Tooth disease, type 1B Charcot-Marie-Tooth disease, type 2I Charcot-Marie-Tooth disease, type 2J	607791 118200 607677 607736	AD	NI
366	Adult	Spastic paraparesis	SNV	Missense	B4GALNT1	NM_001478.5:c.1013C>T	p.(Ala338Val)	3	Hom	Spastic paraplegia 26, autosomal recessive	609195	AR	NI
368	Adult	Elevated CK	SNV	Missense	POMT2	NM_013382.7:c.685C>T	p.(Leu229Phe)	3	Hom	Muscular dystrophy-dystroglycanopathy, type A (type B, type C)	613150 (613156,613158)	AR	NI
371	Adult	Other	SNV	Missense	SEPTIN9	NM_006640.5:c.46G>A	p.(Glu16Lys)	3	Het	Amyotrophy, hereditary neuralgic	162100	AD	NI
385	Adult	Neuropathy	SNV	Silent	VPS13D	NM_015378.4:c.1728A>G	p.(Gln576Gln)	3	Comp Het	Spinocerebellar ataxia, autosomal recessive 4	607317	AR	NI
			SNV	Missense		NM_015378.4:c.8647C>T	p.(Arg2883Cys)	3
392	Adult	Myopathy/Muscular dystrophy	SNV	Missense	COL6A2	NM_001849.4:c.1104C>A	p.(Asp368Glu)	3	Het	Bethlem myopathy 1 Ullrich congenital muscular dystrophy 1	158810 254090	AD	NI
403	Adult	Neuropathy	SNV	Missense	MFN2	NM_014874.4:c.271G>T	p.(Val91Leu)	3	Hom	Charcot-Marie-Tooth disease, axonal, type 2A2B	617087	AR	NI
410	Adult	Myopathy/Muscular dystrophy	SNV	Missense	COL6A3	NM_004369.4:c.2302C>T	p.(Arg768Cys)	3	Comp Het	Bethlem myopathy 1 Ullrich congenital muscular dystrophy 1	158810 254090	AR	NI
			SNV	Missense		NM_004369.4:c.9508G>A	p.(Gly3170Arg)	3
414	Adult	Neuropathy	INDEL	Other	GJB1	NM_000166.6:c.640_642del	p.(Ile214del)	3	Het	Charcot-Marie-Tooth neuropathy, X-linked dominant, 1	302800	XL	NI
444	Adult	Hypotonia	SNV	Missense	FLNC	NM_001127487.2:c.3494T>G	p.(Leu1165Arg)	3	Mosaicism	Myopathy, distal, 4 Myopathy, myofibrillar, 5	614065 609524	AD	NI
457	Adult	Dyskinesia/dystonia/chorea	SNV	Missense	SLC2A1	NM_006516.3:c.652C>T	p.(Arg218Cys)	3	Het	Dystonia 9 GLUT1 deficiency syndrome 2, childhood onset	601042 612126	AD	NI
465	Pediatric	Ataxia	SNV	Missense	KCNA1	NM_000217.3:c.467T>C	p.(Leu156Pro)	3	Het	Episodic ataxia/myokymia syndrome	160120	AD	Inherited from symptomatic parent
467	Adult	Neuropathy	SNV	Missense	ABCD1	NM_000033.4:c.2078C>T	p.(Thr693Met)	3	Het	Adrenomyeloneuropathy, adult	300100	XL	NI
480	Adult	Motor neuron disease	INDEL	Frameshift	SOD1	NM_000454.4:c.439del	p.(Cys147Valfs*3)	3	Het	Amyotrophic lateral sclerosis 1	105400	AD	NI
492	Adult	Neuropathy	SNV	Missense	SOX10	NM_006941.4:c.347A>C	p.(Gln116Pro)	3	Het	Waardenburg syndrome, type 2E, with or without neurologic involvement	611584	AD	NI
505	Adult	Motor neuron disease	SNV	Missense	DMD	NM_004006.3:c.6387G>T	p.(Lys2129Asn)	3	Hem	Duchennes muskeldystrofi (OMIM #310200) Beckers muskeldystrofi (OMIM #300376)	310200 300376	XL	NI
508	Adult	Motor neuron disease	SNV	Missense	MSTO1	NM_018116.4:c.22G>A	p.(Val8Met)	3	Het	Myopathy, mitochondrial, and ataxia	617675	AD	NI
535	Pediatric	Elevated CK	SNV	Missense	CAPN3	NM_000070.3:c.1117T>C	p.(Trp373Arg)	3	Comp Het	Muscular dystrophy, limb-girdle, autosomal recessive 1	253600	AR	NI
			SNV	Splice Site		NC_000015.9(NM_000070.3):c.1914+274C>T	Intronic	3
552	Pediatric	Hypotonia	SNV	Missense	FGFR2	NM_000141.5:c.361A>G	p.(Met121Val)	3	Het	FGFR2 related disease	*176943	AD	NI
593	Pediatric	Ataxia	SNV	Missense	KCNMA1	NM_001271519.2:c.514G>A	p.(Ala172Thr)	3	Het	Liang-Wang syndrome Paroxysmal nonkinesigenic dyskinesia, 3, with or without generalized epilepsy	618729 609446	AD	NI
601	Pediatric	Hypotonia	SNV	Missense	RYR1	NM_000540.3:c.15017G>T	p.(Gly5006Val)	3	Het	Malignant hyperthermia susceptibility 1	145600	AD	NI
604	Adult	Ataxia	SNV	Nonsense	LRSAM1	NM_138361.5:c.1526G>A	p.(Trp509*)	3	Het	Charcot-Marie-Tooth disease, axonal, type 2P	614436	AD	NI
623	Pediatric	Hypotonia	SNV	Missense	GFPT1	NM_001244710.2:c.1550T>C	p.(Met517Thr)	3	Hom	Myasthenia, congenital, 12, with tubular aggregates	610542	AR	NI
646	Adult	Neuropathy	SNV	Missense	DNM2	NM_004945.4:c.677C>T	p.(Pro226Leu)	3	Het	Centronuclear myopathy 1 Charcot-Marie-Tooth disease, axonal type 2M	160150 606482	AD	NI
653	-	Arthrogryposis	SNV	Missense	MYH3	NM_002470.4:c.2464T>C	p.(Phe822Leu)	3	Het	Arthrogryposis, distal, type 2A (Freeman-Sheldon) Arthrogryposis, distal, type 2B3 (Sheldon-Hall)	193700 618436	AD	NI
671	Pediatric	Arthrogryposis	SNV	Missense	MYH3	NM_002470.4:c.4216G>A	p.(Glu1406Lys)	3	Comp Het	Arthrogryposis, distal, type 2A (Freeman-Sheldon) Arthrogryposis, distal, type 2B3 (Sheldon-Hall)	193700 618436	AD	NI
			SNV	Missense		NM_002470.4:c.4878C>G	p.(Ile1626Met)	3
676	Adult	Ataxia	SNV	Missense	SAMD9L	NM_152703.5:c.3313T>A	p.(Trp1105Arg)	3	Het	Ataxia-pancytomenia syndrome	159550	AD	NI
679	Adult	Neuropathy	SNV	Missense	GAA	NM_000152.5:c.2408A>G	p.(Gln803Arg)	3	Hom	Glycogen storage disease II	232300	AR	NI
700	Adult	Ataxia	SNV	Missense	AIFM1	NM_004208.4:c.844A>G	p.(Thr282Ala)	3	Hem	Deafness, X-linked 5	300614	XL	NI
728	Pediatric	Hypotonia	SNV	Missense	SIGMAR1	NM_005866.4:c.218T>C	p.(Val73Ala)	3	Hom	?Amyotrophic lateral sclerosis 16, juvenile ?Spinal muscular atrophy, distal, autosomal recessive, 2	614373 605726	AR	NI
733	Adult	Myopathy/Muscular dystrophy	SNV	Missense	GBF1	NM_001199378.2:c.18T>G	p.(Ile6Met)	3	Het	Charcot-Marie-Tooth disease, axonal, type 2GG	606483	AD	NI
737	Pediatric	Dyskinesia/dystonia/chorea	INDEL	Other	FA2H	NM_024306.5:c.685_687del	p.(Ile229del)	3	Hom	Spastic paraplegia 35, autosomal recessive	612319	AR	NI
742	Adult	Ataxia	SNV	Missense	ITPR1	NM_002222.7:c.7697T>C	p.(Phe2566Ser)	3	Het	Spinocerebellar ataxia 15 Spinocerebellar ataxia 29, congenital nonprogressive	606658 117360	AD	NI
750	Adult	Spastic paraparesis	SNV	Missense	SPAST	NM_199436.2:c.1691T>A	p.(Val564Asp)	3	Het	Spastic paraplegia 4, autosomal dominant	182601	AD	NI
784	Adult	Ataxia	INDEL	Other	FUS	NM_004960.4:c.568_576del	p.(Ser190_Gly192del)	3	Het	Essential tremor, hereditary, 4	614782	AD	NI
815	Adult	Spastic paraparesis	SNV	Missense	GBF1	NM_001199378.2:c.3004A>C	p.(Ser1002Arg)	3	Het	Charcot-Marie-Tooth disease, axonal, type 2GG	606483	AD	NI
824	Pediatric	Spastic paraparesis	SNV	Missense	ATL1	NM_015915.5:c.1040T>C	p.(Met347Thr)	3	Het	Spastic paraplegia 3A, autosomal dominant	182600	AD	NI
828	Pediatric	Hypotonia	SNV	Missense	RYR1	NM_000540.3:c.9680G>A	p.(Arg3227Gln)	3	Het	Central core disease Minicore myopathy with external ophthalmoplegia Neuromuscular disease, congenital, with uniform type 1 fiber	117000 255320 117000	AR	NI
839	Pediatric	Hypotonia	SNV	Splice Site	PEX3	NC_000006.11(NM_003630.3):c.456+3A>G	Splice site(s) affected	3	Hom	Peroxisome biogenesis disorder 10A (Zellweger)	614882	AR	NI
841	Adult	Myopathy/Muscular dystrophy	INDEL	Missense	MYH7	NM_000257.4:c.3349_3350delinsTT	p.(Glu1177Leu)	3	Het	Laing distal myopathy Scapuloperoneal syndrome, myopathic type	160500 181430	AD	NI
CK, creatine kinase; INDEL, insertions-deletions; SNV, single nucleotide variants; SV, structural variants; Hem, hemizygous; Het, heterozygous; Hom, homozygous; Comp, compound; NI, not investigated; AD, autosomal dominant; AR, autosomal recessive; XL, X-linked; DD, digenic inheritance
