# Supplementary material for: Genome sequencing with comprehensive variant calling identifies structural variants and repeat expansions in a large fraction of individuals with ataxia and/or neuromuscular disorders
Source: Front Neurol. 2023 May 18;14:1170005. doi: 10.3389/fneur.2023.1170005 (PMC10234573; doi:10.3389/fneur.2023.1170005)
Supplement: Supplementary file 4 [file Table_4.xlsx]

## Sheet: Blad1
Table S4. All pathogenic and likely pathogenic SNVs/INDELs and SVs in non-NMD/ataxia genes in the cohort
Individual	Age group	Phenotype group	Variant group	Variant type	Gene	HGVS Description	Aberration (protein)	ACMG classification	Zygosity	Diagnosis	MIM ID	Inheritance pattern	Heredity
37	Pediatric	Hypotonia	INDEL	Frameshift	ARID1B	NM_020732.3:c.4466dup	p.Tyr1490Leufs20*	5	Het	Coffin-Siris syndrome 1	135900	AD	De novo
43	Adult	Myopathy/Muscular dystrophy	SNV	Missense	TMEM126B	NM_018480.7:c.635G>T	p.(Gly212Val)	4	Hom	Mitochondrial complex I deficiency, nuclear type 29	618250	AR	NI
271	Pediatric	Hypotonia	INDEL	Frameshift	BMP2	NM_001200.4:c.953dup	p.(Tyr320Valfs*16)	4	Het	Short stature, facial dysmorphism, and skeletal anomalies with or without cardiac anomalies 1	617877	AD	De novo
318	Pediatric	Hypotonia	SNV	Missense	STXBP1	NM_003165.6:c.1061G>A	p.(Cys354Tyr)	4	Het	Developmental and epileptic encephalopathy 4	612164	AD	De novo
355	Pediatric	Myotonia	SNV	Missense	UGDH	NM_003359.4:c.950G>A	p.Arg317Gln	4	Comp Het	Developmental and epileptic encephalopathy 84	618792	AR	NI
			SNV	Missense		NM_003359.4:c.193C>T	p.Arg65Ter	5
358	Pediatric	Arthrogryposis	INDEL	Frameshift	ARID1B	NM_020732.3:c.6347_6350del	p.(Val2116Glyfs*28)	4	Het	Coffin-Siris syndrome 1	135900	AD	NI
423	Pediatric	Myopathy/Muscular dystrophy	INDEL	Frameshift	DDX3X	NM_001356.5:c.454dup	p.(Ser152Phefs*8)	4	Het	Intellectual developmental disorder, X-linked syndromic, Snijders Blok type	300958	XL	De novo
470	Pediatric	Hypotonia	SV	Deletion		NC_000015.10:g.30930461_32510805del			Het	15q13.3 deletion syndrome	NA	AD	Inherited - incomplete penetrance
524	Pediatric	Hypotonia	SNV	Missense	PHGDH	NM_006623.4:c.1193A>G	p.(Lys398Arg)	4	Comp Het	Phosphoglycerate dehydrogenase deficiency	601815	AR	NI
			SNV	Missense		NM_006623.4:c.1468G>A	p.(Val490Met)	5
542	Pediatric	Hypotonia	INDEL	Frameshift	ARID1A	NM_139135.4:c.374del	p.(Gly125Valfs*107)	4	Het	Coffin-Siris syndrome 2	614607	AD	De novo
557	Pediatric	Arthrogryposis	SNV	Nonsense	HERC1	NM_003922.4:c.4396C>T	p.(Arg1466*)	4	Hom	Macrocephaly, dysmorphic facies, and psychomotor retardation	617011	AR	NI
619	Pediatric	Hypotonia	SNV	Missense	MAP2K1	NM_002755.4:c.199G>A	p.(Asp67Asn)	5	Het	Cardiofaciocutaneous syndrome 3	615279	AD	De novo
683	Pediatric	Ataxia	SNV	Missense	SCN2A	NM_021007.3:c.2690T>C	p.(Val897Ala)	4	Het	Developmental and epileptic encephalopathy 11	613721	AD	De novo
701	Pediatric	Hypotonia	INDEL	Frameshift	POGZ	NM_015100.4:c.1180_1181del	p.(Met394Valfs*9)	4	Het	White-Sutton syndrome	616364	AD	NI
780	Adult	Neuropathy	SNV	Nonsense	AHDC1	NM_001371928.1:c.808G>T	p.(Glu270*)	4	Het	Xia-Gibbs syndrome	615829	AD	NI
782	Pediatric	Hypotonia	INDEL	Frameshift	ARID1B	NM_001374828.1:c.1451dup	p.(Phe485Leufs*133)	4	Het	Coffin-Siris syndrome 1	135900	AD	De novo
792	Pediatric	Hypotonia	SNV	Nonsense	DLG4	NM_001365.4:c.1066C>T	p.(Arg356*)	4	Het	Intellectual developmental disorder, autosomal dominant 62	618793	AD	De novo
833	Pediatric	Hypotonia	SNV	Nonsense	SCN2A	NM_021007.3:c.823C>T	p.(Arg275*)	5	Het	Developmental and epileptic encephalopathy 11	613721	AD	NI
INDEL, insertions-deletions; SNV, single nucleotide variants; SV, structural variants; Hem, hemizygous; Het, heterozygous; Hom, homozygous; Comp, compound; NI, not investigated; AD, autosomal dominant; AR, autosomal recessive; XL, X-linked
